# Supplementary material for: Nursing Students’ Experiences in School-Based Mental Health Promotion: A Qualitative Study in Chile
Source: Nurs Rep. 2025 Nov 29;15(12):427. doi: 10.3390/nursrep15120427 (PMC12736248; doi:10.3390/nursrep15120427)
Supplement: Supplementary file 1 [file nursrep-15-00427-s001.zip]

Archive with 1 entries (1 files):
- nursrep-3946113-supplementary.pdf
